# Supplementary material for: A framework for multiplex imaging optimization and reproducible analysis
Source: Commun Biol. 2022 May 11;5:438. doi: 10.1038/s42003-022-03368-y (PMC9095647; doi:10.1038/s42003-022-03368-y)
Supplement: Supplementary file 4 — Supplementary data 1 [file 42003_2022_3368_MOESM4_ESM.csv]

Supplementary Data 1: Antibodies and Experiments
Abbreviation	Vendor #	Dye	Vendor	Clone	Quenching	Standard IF	Reproducibility	Double App.	Name	Dilution (1 in X)
AR	06-680-AF555	AF555	Sigma	polyclonal				x	Anti-Androgen Receptor	50
aSMA	F3777	FITC	Sigma	1A4		x			Monoclonal Anti-Actin, ?-Smooth Muscle	200
aSMA	sc-32251	AF488	Santa Cruz	1A4				x	alpha-Actin Antibody	100
CD20	ab198941	AF750	abcam	EP459Y				x	Anti-CD20 antibody	50
CD20	ab198941	AF488	abcam	EP459Y			x		Anti-CD20 antibody	25
CD3	ab213608	AF750	abcam	EP449E				x	Anti-CD3 epsilon	50
CD31	ab218582	AF647	abcam	EPR3094				x	Anti-CD31 antibody	100
CD4	ab196147	AF647	abcam	EPR6855			x	x	Anti-CD4 antibody	100
CD44	ab194988	AF647	Abcam	EPR1013Y		x	x		Anti-CD4 antibody	50
CD44	ab216647	AF750	Abcam	EPR1013Y				x	Anti-CD44 antibody	200
CD45	ab214437	AF750	abcam	EP322Y		x	x	x	Anti-CD45 antibody	50
CD68	916104	AF555	Biolegend	KP1		x	x	x	Purified anti-CD68 Antibody	50
CD8	ab213017	AF555	abcam	C8/468			x	x	Anti-CD8 alpha antibody	50
CK14	ab212547	AF555	abcam	LL002		x	x	x	Anti-Cytokeratin 14 antibody	200
CK17	ab185032	AF488	abcam	EP1623				x	Anti-Cytokeratin 17 antibody	100
CK19	628502	AF750	Biolegend	A53-B/A2			x	x	Purified anti-Cytokeratin 19 Antibody	100
CK5	905501	AF750	Biolegend	polyclonal		x	x		Keratin 5 Polyclonal Antibody, Purified	50
CK5	ab193894	AF488	abcam	EP1601Y				x	Anti-Cytokeratin 5 antibody	100
CK7	ab203434	AF555	abcam	EPR1619Y		x	x		Anti-Cytokeratin 7 antibody	200
CK7	ab185048	AF488	abcam	EPR1619Y	x			x	Anti-Cytokeratin 7 antibody	200
CK8	ab192467	AF488	abcam	EP1628Y				x	Anti-Cytokeratin 8 antibody	100
ColI	ab215969	AF750	abcam	EPR7785				x	Anti-Collagen I antibody	100
ColIV	51-9871-82	AF647	Thermo Fisher/ eBioscience	1042				x	Collagen IV Monoclonal Antibody	50
CoxIV	8693	AF555	CST	3.00E+11	x			x	COX IV Rabbit mAb	50
cPARP	6894	AF555	CST	D64E10				x	Cleaved PARP (Asp214) XP Rabbit mAb	50
Ecad	ab201499	AF750	abcam	EP700Y	x	x	x	x	Anti-E Cadherin antibody	100
EGFR	5588	AF647	CST	D38B1				x	EGF Receptor XP Rabbit mAb	50
ER	ab205851	AF647	abcam	EPR4097		x	x	x	Anti-Estrogen Receptor alpha antibody	100
FoxP3	320102	AF750	Biolegend	206D				x	Purified anti-human FOXP3 Antibody	50
gH2AX	ab195189	AF647	abcam	EP854(2)Y				x	Anti-gamma H2A.X (phospho S139) antibody	200
GRNZB	ab219803	AF750	abcam	EPR20129-217				x	Anti-Granzyme B antibody	100
H3K27	5499	AF488	CST	C36B11				x	Tri-Methyl-Histone H3 (Lys27)	50
H3K4	11960	AF555	CST	C42D8				x	Tri-Methyl-Histone H3 (Lys4) Rabbit mAb	50
HER2 w/ gelatin	MA5-13675	AF555	Thermo Fisher	3B5		x	x		ErbB2 (HER-2) Monoclonal Antibody	25
HER2	sc-33684	AF555	Santa Cruz	A3B5				x	Anti-Neu/ErbB2/HER2 Antibody (3B5)	50
Ki67	12075	AF647	CST	D3B5		x	x	x	Ki-67 (D3B5) Rabbit mAb (Alexa Fluor 647 Conjugate) #12075	400
LamAC	SAB4200236	AF750	Sigma	4C11		x	x	x	Monoclonal Anti-Lamin A/C antibody	500
LamB1	ab194106	AF488	abcam	EPR8985(B)				x	Anti-Lamin B1 antibody- Nuclear Envelope Marker	50
LamB2	ab200427	AF647	abcam	EPR9701(B)	x			x	Rabbit monoclonal to LaminB2	200
pAKT	4075	AF647	CST	D9E				x	Phospho-Akt (Ser473) XP Rabbit mAb	50
PCNA	8580	AF488	CST	PC10		x	x	x	PCNA Mouse mAb	50
PD1	ab201825	AF647	abcam	EPR4877(2)		x	x	x	Anti-PD1 antibody	50
PDPN	916606	AF555	Biolegend	polyclonal				x	Purified anti-Podoplanin (Lymphatic Endothelial Marker) Antibody	50
pERK	13148	AF647	CST	197G2				x	Phospho-p44/42 MAPK (Erk1/2) (Thr202/Tyr204) Rabbit mAb	50
PgR	ab199455	AF750	abcam	YR85				x	Anti-Progesterone Receptor antibody	50
pHH3	3465	AF488	CST	D2C8		x	x	x	Phospho-Histone H3 (Ser10) XP Rabbit mAb	100
pRb	ab215947	AF647	abcam	EPR17732				x	Anti-Rb (phospho S807) antibody	100
pRPS6	3985	AF555	CST	D57.2.2E				x	Phospho-S6 Ribosomal Protein (Ser235/236) XP Rabbit mAb	200
RAD51	ab133534	AF750	abcam	EPR4030(3)				x	Anti-Rad51 antibody	50
S100	ab207367	AF488	abcam	EPR5251				x	Anti-S100 alpha antibody	100
Vim	9854	AF488	CST	D21H3	x	x	x	x	Vimentin XP Rabbit mAb	200
